# Supplementary material for: Global Utilization Trends of Direct Acting Antivirals (DAAs) during the COVID-19 Pandemic: A Time Series Analysis
Source: Viruses. 2021 Jul 7;13(7):1314. doi: 10.3390/v13071314 (PMC8310258; doi:10.3390/v13071314)
Supplement: Supplementary file 1 [file viruses-13-01314-s001.zip]

Archive with 1 entries (1 files):
- viruses-1196664 sa proofa suppl.pdf
